# Supplementary material for: Synthesis, solvatochromism and crystal structure of 5-Methoxy-5,6-diphenyl-4,5-dihydro-2H −1,2,4-triazine-3-thione
Source: Chem Cent J. 2013 Jul 28;7:130. doi: 10.1186/1752-153X-7-130 (PMC3750551; doi:10.1186/1752-153X-7-130)
Supplement: Additional file 1 — Complete bond lengths and angles, co-ordinates and displacement parameters have been deposited at Cambridge Crystallography Data Center. Supplementary data are available from the CCDC, 12 Union Road, Cambridge CB2 1EZ, UK on request, quoting the deposition number 269111 for 5-Methoxy-5,6-diphenyl-4,5-dihydro-2H-1,2,4-triazine-3-thione. [file 1752-153X-7-130-S1.txt]

 
data_k125m
 
_audit_creation_method            SHELXL-97
_chemical_name_systematic
;
 ?
;
_chemical_name_common             ?
_chemical_melting_point           ?
_chemical_formula_moiety          ?
_chemical_formula_sum
 'C16 H15 N3 O S'
_chemical_formula_weight          297.37
 
loop_
 _atom_type_symbol
 _atom_type_description
 _atom_type_scat_dispersion_real
 _atom_type_scat_dispersion_imag
 _atom_type_scat_source
 'C'  'C'   0.0033   0.0016
 'International Tables Vol C Tables 4.2.6.8 and 6.1.1.4'
 'H'  'H'   0.0000   0.0000
 'International Tables Vol C Tables 4.2.6.8 and 6.1.1.4'
 'N'  'N'   0.0061   0.0033
 'International Tables Vol C Tables 4.2.6.8 and 6.1.1.4'
 'S'  'S'   0.1246   0.1234
 'International Tables Vol C Tables 4.2.6.8 and 6.1.1.4'
 'O'  'O'   0.0106   0.0060
 'International Tables Vol C Tables 4.2.6.8 and 6.1.1.4'
 
_symmetry_cell_setting            monoclinic
_symmetry_space_group_name_H-M    P21/c
 
loop_
 _symmetry_equiv_pos_as_xyz
 'x, y, z'
 '-x, y+1/2, -z+1/2'
 '-x, -y, -z'
 'x, -y-1/2, z-1/2'
 
_cell_length_a                    9.6990(10)
_cell_length_b                    8.5000(10)
_cell_length_c                    18.044(2)
_cell_angle_alpha                 90.00
_cell_angle_beta                  101.290(7)
_cell_angle_gamma                 90.00
_cell_volume                      1458.8(3)
_cell_formula_units_Z             4
_cell_measurement_temperature     193(2)
_cell_measurement_reflns_used     all
_cell_measurement_theta_min       ?
_cell_measurement_theta_max       ?
 
_exptl_crystal_description        prism
_exptl_crystal_colour             colourless
_exptl_crystal_size_max           0.6
_exptl_crystal_size_mid           0.5
_exptl_crystal_size_min           0.5
_exptl_crystal_density_meas       ?
_exptl_crystal_density_diffrn     1.354
_exptl_crystal_density_method     'not measured'
_exptl_crystal_F_000              624
_exptl_absorpt_coefficient_mu     0.224
_exptl_absorpt_correction_type    no
_exptl_absorpt_correction_T_min   ?
_exptl_absorpt_correction_T_max   ?
_exptl_absorpt_process_details    ?
 
_exptl_special_details
;
 ?
;
 
_diffrn_ambient_temperature       193(2)
_diffrn_radiation_wavelength      0.71069
_diffrn_radiation_type            MoK\a
_diffrn_radiation_source          'fine-focus sealed tube'
_diffrn_radiation_monochromator   graphite
_diffrn_measurement_device_type   STOE-IPDSII
_diffrn_measurement_method        ?
_diffrn_detector_area_resol_mean  ?
_diffrn_standards_number          ?
_diffrn_standards_interval_count  ?
_diffrn_standards_interval_time   ?
_diffrn_standards_decay_%         ?
_diffrn_reflns_number             10112
_diffrn_reflns_av_R_equivalents   0.0622
_diffrn_reflns_av_sigmaI/netI     0.0354
_diffrn_reflns_limit_h_min        -11
_diffrn_reflns_limit_h_max        11
_diffrn_reflns_limit_k_min        -10
_diffrn_reflns_limit_k_max        10
_diffrn_reflns_limit_l_min        -21
_diffrn_reflns_limit_l_max        21
_diffrn_reflns_theta_min          2.14
_diffrn_reflns_theta_max          25.66
_reflns_number_total              2618
_reflns_number_gt                 2456
_reflns_threshold_expression      >2sigma(I)
 
_computing_data_collection        STOE-X-AREA
_computing_cell_refinement        ?
_computing_data_reduction         ?
_computing_structure_solution     SIR97
_computing_structure_refinement   'SHELXL-97 (Sheldrick, 1997)'
_computing_molecular_graphics     ?
_computing_publication_material   ?
 
_refine_special_details
;
 Refinement of F^2^ against ALL reflections.  The weighted R-factor wR and
 goodness of fit S are based on F^2^, conventional R-factors R are based
 on F, with F set to zero for negative F^2^. The threshold expression of
 F^2^ > 2sigma(F^2^) is used only for calculating R-factors(gt) etc. and is
 not relevant to the choice of reflections for refinement.  R-factors based
 on F^2^ are statistically about twice as large as those based on F, and R-
 factors based on ALL data will be even larger.
;
 
_refine_ls_structure_factor_coef  Fsqd
_refine_ls_matrix_type            full
_refine_ls_weighting_scheme       calc
_refine_ls_weighting_details
 'calc w=1/[\s^2^(Fo^2^)+(0.0541P)^2^+0.5730P] where P=(Fo^2^+2Fc^2^)/3'
_atom_sites_solution_primary      direct
_atom_sites_solution_secondary    difmap
_atom_sites_solution_hydrogens    geom
_refine_ls_hydrogen_treatment     mixed
_refine_ls_extinction_method      SHELXL
_refine_ls_extinction_coef        0.062(4)
_refine_ls_extinction_expression
 'Fc^*^=kFc[1+0.001xFc^2^\l^3^/sin(2\q)]^-1/4^'
_refine_ls_number_reflns          2618
_refine_ls_number_parameters      251
_refine_ls_number_restraints      0
_refine_ls_R_factor_all           0.0391
_refine_ls_R_factor_gt            0.0371
_refine_ls_wR_factor_ref          0.1024
_refine_ls_wR_factor_gt           0.1008
_refine_ls_goodness_of_fit_ref    1.062
_refine_ls_restrained_S_all       1.062
_refine_ls_shift/su_max           0.001
_refine_ls_shift/su_mean          0.000
 
loop_
 _atom_site_label
 _atom_site_type_symbol
 _atom_site_fract_x
 _atom_site_fract_y
 _atom_site_fract_z
 _atom_site_U_iso_or_equiv
 _atom_site_adp_type
 _atom_site_occupancy
 _atom_site_symmetry_multiplicity
 _atom_site_calc_flag
 _atom_site_refinement_flags
 _atom_site_disorder_assembly
 _atom_site_disorder_group
C1 C -0.06964(15) 0.37927(16) 0.78966(9) 0.0228(3) Uani 1 1 d . . .
C2 C -0.18246(14) 0.23911(16) 0.88410(8) 0.0213(3) Uani 1 1 d . . .
C4 C 0.04476(17) 0.1973(2) 0.96038(12) 0.0354(4) Uani 1 1 d . . .
C5 C -0.32689(14) 0.16213(17) 0.86545(9) 0.0221(3) Uani 1 1 d . . .
C6 C -0.36613(16) 0.04406(18) 0.91049(10) 0.0288(4) Uani 1 1 d . . .
C7 C -0.50083(17) -0.0187(2) 0.89344(11) 0.0349(4) Uani 1 1 d . . .
C8 C -0.59658(17) 0.0366(2) 0.83231(11) 0.0349(4) Uani 1 1 d . . .
C9 C -0.55775(18) 0.1524(2) 0.78698(11) 0.0358(4) Uani 1 1 d . . .
C10 C -0.42309(17) 0.21477(19) 0.80362(10) 0.0290(4) Uani 1 1 d . . .
C11 C -0.19281(14) 0.40531(17) 0.91525(9) 0.0219(3) Uani 1 1 d . . .
C12 C -0.25169(14) 0.43365(18) 0.98398(9) 0.0233(3) Uani 1 1 d . . .
C13 C -0.23035(16) 0.3307(2) 1.04543(9) 0.0286(4) Uani 1 1 d . . .
C14 C -0.27710(18) 0.3707(2) 1.11095(10) 0.0329(4) Uani 1 1 d . . .
C15 C -0.34636(17) 0.5101(2) 1.11613(10) 0.0344(4) Uani 1 1 d . . .
C16 C -0.37007(17) 0.6122(2) 1.05509(11) 0.0326(4) Uani 1 1 d . . .
C17 C -0.32354(15) 0.57418(19) 0.98958(10) 0.0270(3) Uani 1 1 d . . .
N1 N -0.12371(13) 0.25086(15) 0.81527(8) 0.0243(3) Uani 1 1 d . . .
N2 N -0.09079(14) 0.51458(15) 0.82340(8) 0.0279(3) Uani 1 1 d . . .
N3 N -0.15048(13) 0.52984(14) 0.88577(8) 0.0252(3) Uani 1 1 d . . .
S1 S 0.01610(4) 0.37904(4) 0.71653(2) 0.02953(17) Uani 1 1 d . . .
O1 O -0.09594(10) 0.14099(12) 0.93642(6) 0.0248(3) Uani 1 1 d . . .
H1 H -0.1041(19) 0.164(2) 0.7983(11) 0.029(5) Uiso 1 1 d . . .
H2 H -0.057(2) 0.607(2) 0.8071(11) 0.030(5) Uiso 1 1 d . . .
H6 H -0.301(2) 0.008(2) 0.9538(12) 0.034(5) Uiso 1 1 d . . .
H7 H -0.527(2) -0.095(3) 0.9254(12) 0.044(6) Uiso 1 1 d . . .
H8 H -0.688(2) -0.004(2) 0.8213(12) 0.045(6) Uiso 1 1 d . . .
H9 H -0.622(2) 0.193(3) 0.7442(12) 0.043(5) Uiso 1 1 d . . .
H10 H -0.3996(19) 0.296(2) 0.7725(11) 0.033(5) Uiso 1 1 d . . .
H13 H -0.180(2) 0.239(2) 1.0437(11) 0.032(5) Uiso 1 1 d . . .
H14 H -0.2583(19) 0.305(2) 1.1543(11) 0.031(5) Uiso 1 1 d . . .
H15 H -0.373(2) 0.539(2) 1.1631(13) 0.042(5) Uiso 1 1 d . . .
H16 H -0.421(2) 0.712(3) 1.0568(12) 0.040(5) Uiso 1 1 d . . .
H17 H -0.3430(18) 0.641(2) 0.9466(11) 0.026(4) Uiso 1 1 d . . .
H41 H 0.043(3) 0.307(3) 0.9752(15) 0.068(8) Uiso 1 1 d . . .
H42 H 0.085(3) 0.135(3) 1.0030(15) 0.056(7) Uiso 1 1 d . . .
H43 H 0.092(3) 0.193(3) 0.9170(16) 0.072(8) Uiso 1 1 d . . .
 
loop_
 _atom_site_aniso_label
 _atom_site_aniso_U_11
 _atom_site_aniso_U_22
 _atom_site_aniso_U_33
 _atom_site_aniso_U_23
 _atom_site_aniso_U_13
 _atom_site_aniso_U_12
C1 0.0225(7) 0.0208(7) 0.0250(9) 0.0006(5) 0.0047(6) -0.0004(5)
C2 0.0223(7) 0.0199(7) 0.0224(8) 0.0014(5) 0.0062(6) 0.0008(5)
C4 0.0226(8) 0.0347(9) 0.0458(12) 0.0049(8) -0.0008(7) -0.0010(7)
C5 0.0233(7) 0.0197(7) 0.0245(9) -0.0037(5) 0.0074(6) -0.0004(5)
C6 0.0269(7) 0.0271(8) 0.0323(10) 0.0036(6) 0.0051(7) -0.0027(6)
C7 0.0320(8) 0.0306(8) 0.0437(11) 0.0008(7) 0.0114(7) -0.0086(7)
C8 0.0251(8) 0.0363(9) 0.0430(11) -0.0130(7) 0.0062(7) -0.0083(7)
C9 0.0304(8) 0.0421(9) 0.0314(11) -0.0069(7) -0.0025(7) 0.0004(7)
C10 0.0309(8) 0.0292(8) 0.0264(9) 0.0004(6) 0.0048(6) -0.0013(6)
C11 0.0197(6) 0.0213(7) 0.0243(8) -0.0012(6) 0.0032(5) -0.0007(5)
C12 0.0202(6) 0.0247(7) 0.0252(9) -0.0036(6) 0.0050(6) -0.0038(6)
C13 0.0304(8) 0.0276(8) 0.0286(10) -0.0011(6) 0.0079(6) 0.0008(7)
C14 0.0355(8) 0.0387(9) 0.0250(10) 0.0006(7) 0.0072(7) -0.0028(7)
C15 0.0325(8) 0.0442(10) 0.0287(10) -0.0094(7) 0.0114(7) -0.0036(7)
C16 0.0292(8) 0.0319(9) 0.0387(11) -0.0079(7) 0.0115(7) 0.0012(6)
C17 0.0233(7) 0.0276(8) 0.0305(9) -0.0014(7) 0.0063(6) -0.0015(6)
N1 0.0300(7) 0.0176(6) 0.0284(8) -0.0026(5) 0.0130(5) -0.0013(5)
N2 0.0378(7) 0.0199(6) 0.0304(8) -0.0009(5) 0.0173(6) -0.0031(5)
N3 0.0286(6) 0.0223(6) 0.0267(8) -0.0019(5) 0.0103(5) -0.0017(5)
S1 0.0394(3) 0.0213(2) 0.0331(3) -0.00147(14) 0.02012(19) -0.00296(14)
O1 0.0207(5) 0.0216(5) 0.0314(7) 0.0039(4) 0.0035(4) 0.0012(4)
 
_geom_special_details
;
 All esds (except the esd in the dihedral angle between two l.s. planes)
 are estimated using the full covariance matrix.  The cell esds are taken
 into account individually in the estimation of esds in distances, angles
 and torsion angles; correlations between esds in cell parameters are only
 used when they are defined by crystal symmetry.  An approximate (isotropic)
 treatment of cell esds is used for estimating esds involving l.s. planes.
;
 
loop_
 _geom_bond_atom_site_label_1
 _geom_bond_atom_site_label_2
 _geom_bond_distance
 _geom_bond_site_symmetry_2
 _geom_bond_publ_flag
C1 N1 1.3321(19) . ?
C1 N2 1.3358(19) . ?
C1 S1 1.6920(16) . ?
C2 O1 1.4075(17) . ?
C2 N1 1.4678(18) . ?
C2 C5 1.5229(19) . ?
C2 C11 1.5309(19) . ?
C4 O1 1.4308(18) . ?
C5 C10 1.381(2) . ?
C5 C6 1.391(2) . ?
C6 C7 1.389(2) . ?
C7 C8 1.378(3) . ?
C8 C9 1.379(3) . ?
C9 C10 1.387(2) . ?
C11 N3 1.2875(19) . ?
C11 C12 1.483(2) . ?
C12 C13 1.396(2) . ?
C12 C17 1.397(2) . ?
C13 C14 1.389(2) . ?
C14 C15 1.375(2) . ?
C15 C16 1.385(3) . ?
C16 C17 1.383(2) . ?
N2 N3 1.3688(18) . ?
 
loop_
 _geom_angle_atom_site_label_1
 _geom_angle_atom_site_label_2
 _geom_angle_atom_site_label_3
 _geom_angle
 _geom_angle_site_symmetry_1
 _geom_angle_site_symmetry_3
 _geom_angle_publ_flag
N1 C1 N2 116.19(14) . . ?
N1 C1 S1 123.82(11) . . ?
N2 C1 S1 119.94(11) . . ?
O1 C2 N1 109.19(11) . . ?
O1 C2 C5 107.19(11) . . ?
N1 C2 C5 109.57(12) . . ?
O1 C2 C11 111.96(12) . . ?
N1 C2 C11 108.18(11) . . ?
C5 C2 C11 110.73(11) . . ?
C10 C5 C6 119.14(14) . . ?
C10 C5 C2 119.08(13) . . ?
C6 C5 C2 121.74(14) . . ?
C7 C6 C5 120.06(16) . . ?
C8 C7 C6 120.25(16) . . ?
C9 C8 C7 119.92(15) . . ?
C8 C9 C10 119.96(17) . . ?
C5 C10 C9 120.65(16) . . ?
N3 C11 C12 114.71(13) . . ?
N3 C11 C2 123.91(13) . . ?
C12 C11 C2 121.37(12) . . ?
C13 C12 C17 118.51(14) . . ?
C13 C12 C11 122.74(13) . . ?
C17 C12 C11 118.61(14) . . ?
C14 C13 C12 120.02(15) . . ?
C15 C14 C13 120.95(16) . . ?
C14 C15 C16 119.54(15) . . ?
C17 C16 C15 120.14(15) . . ?
C16 C17 C12 120.82(15) . . ?
C1 N1 C2 126.42(13) . . ?
C1 N2 N3 125.71(13) . . ?
C11 N3 N2 118.83(13) . . ?
C2 O1 C4 114.37(12) . . ?
 
_diffrn_measured_fraction_theta_max    0.950
_diffrn_reflns_theta_full              25.66
_diffrn_measured_fraction_theta_full   0.950
_refine_diff_density_max    0.322
_refine_diff_density_min   -0.305
_refine_diff_density_rms    0.052
